# Supplementary material for: Locus-Specific and Stable DNA Demethylation at the H19/IGF2 ICR1 by Epigenome Editing Using a dCas9-SunTag System and the Catalytic Domain of TET1
Source: Genes (Basel). 2024 Jan 8;15(1):80. doi: 10.3390/genes15010080 (PMC10815749; doi:10.3390/genes15010080)
Supplement: Supplementary file 1 [file genes-15-00080-s001.zip]

Archive with 1 entries (1 files):
- genes-2807012-supplementary.pdf
